# Supplementary material for: Anti-Fatigue Peptides from the Enzymatic Hydrolysates of Cervus elaphus Blood
Source: Molecules. 2021 Dec 15;26(24):7614. doi: 10.3390/molecules26247614 (PMC8708016; doi:10.3390/molecules26247614)
Supplement: Supplementary file 1 [file molecules-26-07614-s001.zip]

Archive with 1 entries (1 files):
- molecules-1477652-supplementary.pdf
